# Supplementary material for: Recent Developments of Carboxymethyl Cellulose
Source: Polymers (Basel). 2021 Apr 20;13(8):1345. doi: 10.3390/polym13081345 (PMC8074295; doi:10.3390/polym13081345)
Supplement: Supplementary file 1 [file polymers-13-01345-s001.zip]

Archive with 1 entries (1 files):
- polymers-1156615-supplementary.pdf
